# Supplementary material for: Identification and Expression Analysis of the Goji Haploid-Inducible Gene DMP
Source: Int J Mol Sci. 2026 Mar 23;27(6):2912. doi: 10.3390/ijms27062912 (PMC13026623; doi:10.3390/ijms27062912)
Supplement: Supplementary file 1 [file ijms-27-02912-s001.zip]

Archive with 2 entries (2 files):
- Table 1..xlsx
- Table 2..xlsx
