# Supplementary material for: Identification and Expression Analysis of the Goji Haploid-Inducible Gene DMP
Source: Int J Mol Sci. 2026 Mar 23;27(6):2912. doi: 10.3390/ijms27062912 (PMC13026623; doi:10.3390/ijms27062912)
Supplement: Supplementary file 1 [file ijms-27-02912-s001.zip › Table 1..xlsx]

## Sheet: Sheet1
Table 1. Subcellular localization prediction of LbDMPs gene.
Gene name	Gene ID	AA	Molecular Weight(KDa)	pI	Instability Index	Aliphatic Index	GRAVY	Predicted Sl localization
LbDMP1	XM_060318353.1	227	24957.3	8.68	35.54	88.77	0.294	Plasma membrane
LbDMP2	XM_060360897.1	225	24612.4	9.32	34.93	93.24	0.093	Plasma membrane
LbDMP3	XM_060322142.1	214	24424.9	4.86	51.05	96.12	0.243	Plasma membrane
LbDMP4	XM_060311640.1	237	26143	7.64	44.85	95.86	0.079	Plasma membrane
LbDMP5	XM_060355464.1	223	24259.4	6.99	44.55	102.83	0.29	Plasma membrane
LbDMP6	XM_060342180.1	232	25833	6.37	38.84	102.11	0.112	Plasma membrane
LbDMP7	XM_060313040.1	178	19204.2	8.62	29.47	88.65	0.343	Plasma membrane
LbDMP8	XM_060337220.1	210	22994.8	5.14	37.18	102.62	0.407	Plasma membrane
LbDMP9	XM_060313040.1	178	19204.2	8.62	29.47	88.65	0.343	Plasma membrane
LbDMP10	XM_059460021.1	234	26398.4	9.09	34.11	95.26	0.392	Plasma membrane
LbDMP11	XM_060333010.1	227	24892.2	8.52	35.7	89.21	0.311	Plasma membrane
