# Supplementary material for: Identification and Expression Analysis of the Goji Haploid-Inducible Gene DMP
Source: Int J Mol Sci. 2026 Mar 23;27(6):2912. doi: 10.3390/ijms27062912 (PMC13026623; doi:10.3390/ijms27062912)
Supplement: Supplementary file 1 [file ijms-27-02912-s001.zip › Table 2..xlsx]

## Sheet: Sheet1
Table 2. Characterization of the secondary structure of LbDMP proteins (%)
Name	Alpha-helix%	Extended strand%	Random coil%	Beta turn%	secondary structure
LbDMP1	38.33	11.45	50.22	0
LbDMP2	36.89	9.78	53.33	0
LbDMP3	39.72	10.75	49.53	0
LbDMP4	35.02	10.97	54.01	0
LbDMP5	35.43	11.66	52.91	0
LbDMP6	36.64	10.78	52.59	0
LbDMP7	44.38	12.92	42.7	0
LbDMP8	39.05	11.43	49.52	0
LbDMP9	44.12	16.91	38.97	0
LbDMP10	43.59	12.39	44.02	0
LbDMP11	37	12.78	50.22	0
